# Supplementary material for: Biodegradable Preformed Particle Gel (PPG) Made of Natural Chitosan Material for Water Shut-Off Application
Source: Polymers (Basel). 2023 Apr 20;15(8):1961. doi: 10.3390/polym15081961 (PMC10144966; doi:10.3390/polym15081961)
Supplement: Supplementary file 1 [file polymers-15-01961-s001.zip]

Archive with 1 entries (1 files):
- polymers-2256451-supplementary.pdf
